# Supplementary material for: Effects of Psychotropic Medication on Somatic Sterol Biosynthesis of Adult Mice
Source: Biomolecules. 2022 Oct 21;12(10):1535. doi: 10.3390/biom12101535 (PMC9599595; doi:10.3390/biom12101535)
Supplement: Supplementary file 1 [file biomolecules-12-01535-s001.zip]

Archive with 1 entries (1 files):
- biomolecules-1947922-supplementary.pdf
